# Supplementary material for: Aquatic Pollution and Risks to Biodiversity: The Example of Cocaine Effects on the Ovaries of Anguilla anguilla
Source: Animals (Basel). 2022 Jul 10;12(14):1766. doi: 10.3390/ani12141766 (PMC9312106; doi:10.3390/ani12141766)
Supplement: Supplementary file 1 [file animals-12-01766-s001.zip]

Archive with 1 entries (1 files):
- animals-1794589-supplementary.pdf
